# Supplementary material for: Detecting long tandem duplications in genomic sequences
Source: BMC Bioinformatics. 2012 May 8;13:83. doi: 10.1186/1471-2105-13-83 (PMC3464658; doi:10.1186/1471-2105-13-83)
Supplement: Additional file 1 — Archive containing the sources and licence for the ReD Tandem software. [file 1471-2105-13-83-S1.gz]

Archive with 164 entries (136 files):
- ReDTandem-source
- ReDTandem-source/example
- ReDTandem-source/example/dna.fa
- ReDTandem-source/example/centro.out
- ReDTandem-source/src
- ReDTandem-source/src/ReD
- ReDTandem-source/src/ReD/src
- ReDTandem-source/src/ReD/src/const.h
- ReDTandem-source/src/ReD/src/util
- ReDTandem-source/src/ReD/src/util/CMakeLists.txt
- ReDTandem-source/src/ReD/src/util/UtilChain.h
- ReDTandem-source/src/ReD/src/util/UtilAlign.h
- ReDTandem-source/src/ReD/src/util/UtilString.h
- ReDTandem-source/src/ReD/src/util/UtilString.cpp
- ReDTandem-source/src/ReD/src/util/UtilAlign.cpp
- ReDTandem-source/src/ReD/src/CMakeLists.txt
- ReDTandem-source/src/ReD/src/typeExec.cpp
- ReDTandem-source/src/ReD/src/graph
- ReDTandem-source/src/ReD/src/graph/AbstractGraph.cpp
- ReDTandem-source/src/ReD/src/graph/CMakeLists.txt
- ReDTandem-source/src/ReD/src/graph/DirectedGraph.cpp
- ReDTandem-source/src/ReD/src/graph/UndirectedGraph.cpp
- ReDTandem-source/src/ReD/src/graph/DirectedGraph.h
- ReDTandem-source/src/ReD/src/graph/Chain.h
- ReDTandem-source/src/ReD/src/graph/AbstractGraph.h
- ReDTandem-source/src/ReD/src/graph/UndirectedGraph.h
- ReDTandem-source/src/ReD/src/graph/Chain.cpp
- ReDTandem-source/src/ReD/src/main.cpp
- ReDTandem-source/src/ReD/src/data
- ReDTandem-source/src/ReD/src/data/CMakeLists.txt
- ReDTandem-source/src/ReD/src/data/Alignement.cpp
- ReDTandem-source/src/ReD/src/data/Alignement.h
- ReDTandem-source/src/ReD/CMakeLists.txt
- ReDTandem-source/src/dataNucleicLevel
- ReDTandem-source/src/dataNucleicLevel/src
- ReDTandem-source/src/dataNucleicLevel/src/CMakeLists.txt
- ReDTandem-source/src/dataNucleicLevel/src/main.cpp
- ReDTandem-source/src/dataNucleicLevel/CMakeLists.txt
- ReDTandem-source/src/glintAddChrom
- ReDTandem-source/src/glintAddChrom/src
- ReDTandem-source/src/glintAddChrom/src/CMakeLists.txt
- ReDTandem-source/src/glintAddChrom/src/main.cpp
- ReDTandem-source/src/glintAddChrom/CMakeLists.txt
- ReDTandem-source/src/extendUnit
- ReDTandem-source/src/extendUnit/src
- ReDTandem-source/src/extendUnit/src/CMakeLists.txt
- ReDTandem-source/src/extendUnit/src/main.cpp
- ReDTandem-source/src/extendUnit/src/data
- ReDTandem-source/src/extendUnit/src/data/CMakeLists.txt
- ReDTandem-source/src/extendUnit/src/data/Region.h
- ReDTandem-source/src/extendUnit/src/data/Region.cpp
- ReDTandem-source/src/extendUnit/CMakeLists.txt
- ReDTandem-source/src/mdust
- ReDTandem-source/src/mdust/Makefile
- ReDTandem-source/src/mdust/fastafile.h
- ReDTandem-source/src/mdust/dust.h
- ReDTandem-source/src/mdust/mdust.c
- ReDTandem-source/src/mdust/fastafile.c
- ReDTandem-source/src/mdust/dust.c
- ReDTandem-source/src/mdust/LICENSE
- ReDTandem-source/src/mdust/README
- ReDTandem-source/src/regionTandem
- ReDTandem-source/src/regionTandem/src
- ReDTandem-source/src/regionTandem/src/util.cpp
- ReDTandem-source/src/regionTandem/src/CMakeLists.txt
- ReDTandem-source/src/regionTandem/src/main.cpp
- ReDTandem-source/src/regionTandem/src/data
- ReDTandem-source/src/regionTandem/src/data/CMakeLists.txt
- ReDTandem-source/src/regionTandem/src/data/Anchor.cpp
- ReDTandem-source/src/regionTandem/src/data/Anchor.h
- ReDTandem-source/src/regionTandem/src/data/Region.h
- ReDTandem-source/src/regionTandem/src/data/Region.cpp
- ReDTandem-source/src/regionTandem/CMakeLists.txt
- ReDTandem-source/src/postTraitement
- ReDTandem-source/src/postTraitement/src
- ReDTandem-source/src/postTraitement/src/util
- ReDTandem-source/src/postTraitement/src/util/UtilGraph.cpp
- ReDTandem-source/src/postTraitement/src/util/UtilGraph.h
- ReDTandem-source/src/postTraitement/src/util/UtilAnchor.h
- ReDTandem-source/src/postTraitement/src/util/CMakeLists.txt
- ReDTandem-source/src/postTraitement/src/util/UtilRegion.h
- ReDTandem-source/src/postTraitement/src/util/UtilAnchor.cpp
- ReDTandem-source/src/postTraitement/src/util/UtilRegion.cpp
- ReDTandem-source/src/postTraitement/src/CMakeLists.txt
- ReDTandem-source/src/postTraitement/src/graph
- ReDTandem-source/src/postTraitement/src/graph/CMakeLists.txt
- ReDTandem-source/src/postTraitement/src/graph/GraphUndirected.cpp
- ReDTandem-source/src/postTraitement/src/graph/GraphUndirected.h
- ReDTandem-source/src/postTraitement/src/main.cpp
- ReDTandem-source/src/postTraitement/src/data
- ReDTandem-source/src/postTraitement/src/data/CMakeLists.txt
- ReDTandem-source/src/postTraitement/src/data/Anchor.cpp
- ReDTandem-source/src/postTraitement/src/data/Anchor.h
- ReDTandem-source/src/postTraitement/src/data/Region.h
- ReDTandem-source/src/postTraitement/src/data/Region.cpp
- ReDTandem-source/src/postTraitement/CMakeLists.txt
- ReDTandem-source/src/glint
- ReDTandem-source/src/glint/src
- ReDTandem-source/src/glint/src/alignment.h
- ReDTandem-source/src/glint/src/scoring.h
- ReDTandem-source/src/glint/src/utils.h
- ReDTandem-source/src/glint/src/iqsort.h
- ReDTandem-source/src/glint/src/Doxyfile
- ReDTandem-source/src/glint/src/memory.cpp
- ReDTandem-source/src/glint/src/bitcount.cpp
- ReDTandem-source/src/glint/src/glint.h
- ReDTandem-source/src/glint/src/match.h
- ReDTandem-source/src/glint/src/Makefile
- ReDTandem-source/src/glint/src/test_logger.cpp
- ReDTandem-source/src/glint/src/window.h
- ReDTandem-source/src/glint/src/masque.h
- ReDTandem-source/src/glint/src/sequence_io.cpp
- ReDTandem-source/src/glint/src/match.cpp
- ReDTandem-source/src/glint/src/main_chaining.cpp
- ReDTandem-source/src/glint/src/index_io.h
- ReDTandem-source/src/glint/src/complexity.h
- ReDTandem-source/src/glint/src/factor_tree.cpp
- ReDTandem-source/src/glint/src/index_io.cpp
- ReDTandem-source/src/glint/src/buffer.cpp
- ReDTandem-source/src/glint/src/dust.cpp
- ReDTandem-source/src/glint/src/compare.cpp
- ReDTandem-source/src/glint/src/hsp.h
- ReDTandem-source/src/glint/src/dust.h
- ReDTandem-source/src/glint/src/alignment.cpp
- ReDTandem-source/src/glint/src/database.h
- ReDTandem-source/src/glint/src/memory.h
- ReDTandem-source/src/glint/src/chain.h
- ReDTandem-source/src/glint/src/anchor.h
- ReDTandem-source/src/glint/src/sizes.cpp
- ReDTandem-source/src/glint/src/word.h
- ReDTandem-source/src/glint/src/logger.cpp
- ReDTandem-source/src/glint/src/factor_tree.h
- ReDTandem-source/src/glint/src/database.cpp
- ReDTandem-source/src/glint/src/tree_test.cpp
- ReDTandem-source/src/glint/src/main_dnaindex.cpp
- ReDTandem-source/src/glint/src/buffer.h
- ReDTandem-source/src/glint/src/scoring.cpp
- ReDTandem-source/src/glint/src/ptypes.h
- ReDTandem-source/src/glint/src/hsp.cpp
- ReDTandem-source/src/glint/src/compare.h
- ReDTandem-source/src/glint/src/options.h
- ReDTandem-source/src/glint/src/bitcount.h
- ReDTandem-source/src/glint/src/utils.cpp
- ReDTandem-source/src/glint/src/anchor.cpp
- ReDTandem-source/src/glint/src/logger.h
- ReDTandem-source/src/glint/src/main_compare.cpp
- ReDTandem-source/src/glint/src/SimpleOpt.h
- ReDTandem-source/src/glint/src/masque.cpp
- ReDTandem-source/src/glint/src/options.cpp
- ReDTandem-source/src/glint/src/main_statistiques.cpp
- ReDTandem-source/src/glint/src/sequence_io.h
- ReDTandem-source/src/glint/src/chain.cpp
- ReDTandem-source/src/glint/Makefile
- ReDTandem-source/src/glint/license.html
- ReDTandem-source/src/glint/bin
- ReDTandem-source/src/glint/README
- ReDTandem-source/install.sh
- ReDTandem-source/lib
- ReDTandem-source/lib/ParamParser.pm
- ReDTandem-source/lib/General.pm
- ReDTandem-source/clear.sh
- ReDTandem-source/license.html
- ReDTandem-source/ReDtandem.pl
- ReDTandem-source/README
