# Supplementary material for: Detecting long tandem duplications in genomic sequences
Source: BMC Bioinformatics. 2012 May 8;13:83. doi: 10.1186/1471-2105-13-83 (PMC3464658; doi:10.1186/1471-2105-13-83)
Supplement: Additional file 1 — Archive containing the sources and licence for the ReD Tandem software. [file 1471-2105-13-83-S1.gz › ReDTandem-source/src/ReD/src/util/UtilString.h]

#ifndef UTILSTRING_H_
#define UTILSTRING_H_

#include <string>
#include <vector>
#include <iostream>

using namespace std;

namespace util{

		vector<string> decoupe(string);
}

#endif /*UTILSTRING_H_*/
