# Supplementary material for: Detecting long tandem duplications in genomic sequences
Source: BMC Bioinformatics. 2012 May 8;13:83. doi: 10.1186/1471-2105-13-83 (PMC3464658; doi:10.1186/1471-2105-13-83)
Supplement: Additional file 1 — Archive containing the sources and licence for the ReD Tandem software. [file 1471-2105-13-83-S1.gz › ReDTandem-source/src/ReD/src/util/UtilString.cpp]

#include "UtilString.h"

namespace util{

	vector<string> decoupe(string text){
		
		vector<string> v;
		
		string::size_type iBegin = 0;
		string::size_type iEnd = text.find('\t',iBegin);
		while (iEnd != string::npos){
			v.push_back(text.substr(iBegin,iEnd));
			iBegin = iEnd;
			iEnd = text.find('\t',iBegin);
		}
				
		return v;
	}
	
}
