# Supplementary material for: Detecting long tandem duplications in genomic sequences
Source: BMC Bioinformatics. 2012 May 8;13:83. doi: 10.1186/1471-2105-13-83 (PMC3464658; doi:10.1186/1471-2105-13-83)
Supplement: Additional file 1 — Archive containing the sources and licence for the ReD Tandem software. [file 1471-2105-13-83-S1.gz › ReDTandem-source/src/ReD/src/CMakeLists.txt]

include_directories (	${ReD_SOURCE_DIR}/graph
			${ReD_SOURCE_DIR}/util
			${ReD_SOURCE_DIR}/data
			${Boost_INCLUDE_DIRS})
link_directories (	${ReD_SOURCE_DIR}/graph
			${ReD_SOURCE_DIR}/util
			${ReD_SOURCE_DIR}/data)
add_subdirectory (graph)
add_subdirectory (data)
add_subdirectory (util)

add_executable(ReD_exec main.cpp)
target_link_libraries(ReD_exec graph_exec data_exec util_exec) 
