# Supplementary material for: Detecting long tandem duplications in genomic sequences
Source: BMC Bioinformatics. 2012 May 8;13:83. doi: 10.1186/1471-2105-13-83 (PMC3464658; doi:10.1186/1471-2105-13-83)
Supplement: Additional file 1 — Archive containing the sources and licence for the ReD Tandem software. [file 1471-2105-13-83-S1.gz › ReDTandem-source/src/glintAddChrom/CMakeLists.txt]

cmake_minimum_required (VERSION 2.6)
project (glintAddChrom)

IF (CMAKE_COMPILER_IS_GNUCC AND CMAKE_COMPILER_IS_GNUCXX)
	SET(CMAKE_C_FLAGS "${CMAKE_C_FLAGS} -Wall -W") #-pedantic")
	SET(CMAKE_CXX_FLAGS "${CMAKE_CXX_FLAGS} ${CMAKE_C_FLAGS}")
ENDIF (CMAKE_COMPILER_IS_GNUCC AND CMAKE_COMPILER_IS_GNUCXX)

find_package(Boost)
IF (NOT Boost_FOUND)
	message(FATAL_ERROR "install boost first")
ENDIF (NOT Boost_FOUND)

include_directories(${Boost_INCLUDE_DIRS})

add_subdirectory (src)
