# Supplementary material for: Detecting long tandem duplications in genomic sequences
Source: BMC Bioinformatics. 2012 May 8;13:83. doi: 10.1186/1471-2105-13-83 (PMC3464658; doi:10.1186/1471-2105-13-83)
Supplement: Additional file 1 — Archive containing the sources and licence for the ReD Tandem software. [file 1471-2105-13-83-S1.gz › ReDTandem-source/src/extendUnit/src/data/CMakeLists.txt]

include_directories (	${HELLO_SOURCE_DIR}/data
			${Boost_INCLUDE_DIRS})

add_library (data_exec STATIC Region.cpp)
