# Supplementary material for: Detecting long tandem duplications in genomic sequences
Source: BMC Bioinformatics. 2012 May 8;13:83. doi: 10.1186/1471-2105-13-83 (PMC3464658; doi:10.1186/1471-2105-13-83)
Supplement: Additional file 1 — Archive containing the sources and licence for the ReD Tandem software. [file 1471-2105-13-83-S1.gz › ReDTandem-source/src/mdust/Makefile]

# Useful directories

# Directories to search for header files
SEARCHDIRS := -I. -iquote


#SYSTYPE :=     $(shell uname)

CC      := gcc
CFLAGS  = -O2 -Wall ${SEARCHDIRS} -D_REENTRANT

%.o : %.c
	${CC} ${CFLAGS} -c $< -o $@

%.o : %.cc
	${CC} ${CFLAGS} -c $< -o $@

%.o : %.C
	${CC} ${CFLAGS} -c $< -o $@

%.o : %.cpp
	${CC} ${CFLAGS} -c $< -o $@

%.o : %.cxx
	${CC} ${CFLAGS} -c $< -o $@

# C/C++ linker

LINKER    := gcc
LDFLAGS    = -static
LOADLIBES := 

.PHONY : all
all:    mdust

mdust:  ./mdust.o ./dust.o ./fastafile.o
	${LINKER} ${LDFLAGS} -o $@ ${filter-out %.a %.so, $^} ${LOADLIBES}

# target for removing all object files

.PHONY : tidy
tidy::
	@${RM} core *.o 

# target for removing all object files

.PHONY : clean
clean:: tidy
	@${RM} core *.o 
