# Supplementary material for: Detecting long tandem duplications in genomic sequences
Source: BMC Bioinformatics. 2012 May 8;13:83. doi: 10.1186/1471-2105-13-83 (PMC3464658; doi:10.1186/1471-2105-13-83)
Supplement: Additional file 1 — Archive containing the sources and licence for the ReD Tandem software. [file 1471-2105-13-83-S1.gz › ReDTandem-source/src/mdust/LICENSE]

                  The Artistic License

                       Preamble

The intent of this document is to state the conditions under
which a Package may be copied, such that the Copyright Holder
maintains some semblance of artistic control over the
development of the package, while giving the users of the
package the right to use and distribute the Package in a
more-or-less customary fashion, plus the right to make
reasonable modifications.

Definitions:

    "Package" refers to the collection of files distributed by
    the Copyright Holder, and derivatives of that collection of
    files created through textual modification.
    
    "Standard Version" refers to such a Package if it has not
    been modified, or has been modified in accordance with the
    wishes of the Copyright Holder. 
    
    "Copyright Holder" is whoever is named in the copyright or
    copyrights for the package.
    
    "You" is you, if you're thinking about copying or
    distributing this Package.
    
    "Reasonable copying fee" is whatever you can justify on the
    basis of media cost, duplication charges, time of people
    involved, and so on. (You will not be required to justify it
    to the Copyright Holder, but only to the computing community
    at large as a market that must bear the fee.)
    
    "Freely Available" means that no fee is charged for the item
    itself, though there may be fees involved in handling the
    item. It also means that recipients of the item may
    redistribute it under the same conditions they received it.

1. You may make and give away verbatim copies of the source form
of the Standard Version of this Package without restriction,
provided that you duplicate all of the original copyright
notices and associated disclaimers.

2. You may apply bug fixes, portability fixes and other
modifications derived from the Public Domain or from the
Copyright Holder. A Package modified in such a way shall still
be considered the Standard Version.

3. You may otherwise modify your copy of this Package in any
way, provided that you insert a prominent notice in each changed
file stating how and when you changed that file, and provided
that you do at least ONE of the following:

    a) place your modifications in the Public Domain or
    otherwise make them Freely Available, such as by posting
    said modifications to Usenet or an equivalent medium, or
    placing the modifications on a major archive site such
    as ftp.uu.net, or by allowing the Copyright Holder to
    include your modifications in the Standard Version of
    the Package.

    b) use the modified Package only within your corporation
    or organization.

    c) rename any non-standard executables so the names do
    not conflict with standard executables, which must also
    be provided, and provide a separate manual page for each
    non-standard executable that clearly documents how it
    differs from the Standard Version.

    d) make other distribution arrangements with the
    Copyright Holder.

4. You may distribute the programs of this Package in object
code or executable form, provided that you do at least ONE of
the following:

    a) distribute a Standard Version of the executables and
    library files, together with instructions (in the manual
    page or equivalent) on where to get the Standard
    Version.

    b) accompany the distribution with the machine-readable
    source of the Package with your modifications.

    c) accompany any non-standard executables with their
    corresponding Standard Version executables, giving the
    non-standard executables non-standard names, and clearly
    documenting the differences in manual pages (or
    equivalent), together with instructions on where to get
    the Standard Version.

    d) make other distribution arrangements with the
    Copyright Holder.

5. You may charge a reasonable copying fee for any distribution
of this Package. You may charge any fee you choose for support
of this Package. You may not charge a fee for this Package
itself. However, you may distribute this Package in aggregate
with other (possibly commercial) programs as part of a larger
(possibly commercial) software distribution provided that you do
not advertise this Package as a product of your own.

6. The scripts and library files supplied as input to or
produced as output from the programs of this Package do not
automatically fall under the copyright of this Package, but
belong to whomever generated them, and may be sold commercially,
and may be aggregated with this Package.

7. C or perl subroutines supplied by you and linked into this
Package shall not be considered part of this Package.

8. The name of the Copyright Holder may not be used to endorse
or promote products derived from this software without specific
prior written permission.

9. THIS PACKAGE IS PROVIDED "AS IS" AND WITHOUT ANY EXPRESS OR
IMPLIED WARRANTIES, INCLUDING, WITHOUT LIMITATION, THE IMPLIED
WARRANTIES OF MERCHANTIBILITY AND FITNESS FOR A PARTICULAR
PURPOSE.

                           The End
