# Supplementary material for: Detecting long tandem duplications in genomic sequences
Source: BMC Bioinformatics. 2012 May 8;13:83. doi: 10.1186/1471-2105-13-83 (PMC3464658; doi:10.1186/1471-2105-13-83)
Supplement: Additional file 1 — Archive containing the sources and licence for the ReD Tandem software. [file 1471-2105-13-83-S1.gz › ReDTandem-source/src/mdust/README]

Copyright
=========

Copyright (c) 2005-2006, Dana-Farber Cancer Institute, All Rights Reserved
This software is OSI Certified Open Source Software.
OSI Certified is a certification mark of the Open Source Initiative.
