# Supplementary material for: Detecting long tandem duplications in genomic sequences
Source: BMC Bioinformatics. 2012 May 8;13:83. doi: 10.1186/1471-2105-13-83 (PMC3464658; doi:10.1186/1471-2105-13-83)
Supplement: Additional file 1 — Archive containing the sources and licence for the ReD Tandem software. [file 1471-2105-13-83-S1.gz › ReDTandem-source/src/postTraitement/src/util/UtilRegion.h]

#ifndef UTILREGION_H_
#define UTILREGION_H_

#include "../data/Region.h"
using namespace data;

namespace util {
	
	inline bool compareRegion(const Region* R1, const Region* R2) {
		int R1_Chrom = -1;
		int R2_Chrom = -1;
		
		try {
        	R1_Chrom = boost::lexical_cast<int>(R1->getChrom());
        } catch(boost::bad_lexical_cast &) { 
        	if (R1->getChrom().compare("X") == 0) R1_Chrom = 50;
        	if (R1->getChrom().compare("Y") == 0) R1_Chrom = 51;
        	if (R1->getChrom().compare("MT") == 0) R1_Chrom = 52;
        	
        	if (R1_Chrom == -1) R1_Chrom = 100;
        }
        
        try {
        	R2_Chrom = boost::lexical_cast<int>(R2->getChrom());
        } catch(boost::bad_lexical_cast &) { 
        	if (R2->getChrom().compare("X") == 0) R2_Chrom = 50;
        	if (R2->getChrom().compare("Y") == 0) R2_Chrom = 51;
        	if (R2->getChrom().compare("MT") == 0) R2_Chrom = 52;
        	
        	if (R2_Chrom == -1) R2_Chrom = 100;
        }
		
		if ( R1_Chrom < R2_Chrom )
				return true;
		if ( R1_Chrom > R2_Chrom )
				return false;
		
		if (R1->getPosMin() < R2->getPosMin())
			return true;
		if (R1->getPosMin() > R2->getPosMin())
			return false;
			
		if (R1->getPosMax() < R2->getPosMax())
			return true;
		if (R1->getPosMax() > R2->getPosMax())
			return false;
			
		if (R1->getId() < R2->getId())
			return true;
		if (R1->getId() > R2->getId())
			return false;
			
		return false;
		
	}

}
#endif /*UTILREGION_H_*/
