# Supplementary material for: Detecting long tandem duplications in genomic sequences
Source: BMC Bioinformatics. 2012 May 8;13:83. doi: 10.1186/1471-2105-13-83 (PMC3464658; doi:10.1186/1471-2105-13-83)
Supplement: Additional file 1 — Archive containing the sources and licence for the ReD Tandem software. [file 1471-2105-13-83-S1.gz › ReDTandem-source/src/glint/src/glint.h]

/*
   $Id: glint.h 222 2008-05-28 06:35:44Z tfaraut $
*/


#ifndef __GLINT_H__
#define __GLINT_H__

#include <stdlib.h>
#include <string.h>
#include <stdarg.h>
#include <stdio.h>
#include <vector>

#include "ptypes.h"

#define DEFAULT_CHAINING_CUTOFFS "200000-500-0.9:700000-1000-0.8:1300000-1000-0.7"
#define UNDEFINED_STRING "__undefined_string"

void ProcessArgVect(int argc, char *argv[]);

void SetListFileName(const string& ListFileName, bool bAppend);
void Log(const char szFormat[], ...);
const char *GetTimeAsStr();
void Quit(const char szFormat[], ...);
void GetLineTokens(std::vector<std::string>&,const string&);


#endif
