# Supplementary material for: Detecting long tandem duplications in genomic sequences
Source: BMC Bioinformatics. 2012 May 8;13:83. doi: 10.1186/1471-2105-13-83 (PMC3464658; doi:10.1186/1471-2105-13-83)
Supplement: Additional file 1 — Archive containing the sources and licence for the ReD Tandem software. [file 1471-2105-13-83-S1.gz › ReDTandem-source/src/glint/src/Makefile]

#
#  $Id: Makefile 1424 2008-03-06 09:07:57Z tfaraut $
#
#
# Makefile
#

# The executables

EXECFILES= glintindex glint

#
# The source files, object files, libraries and executable name.
#
SRCFILES = chain.cpp anchor.cpp sequence_io.cpp factor_tree.cpp index_io.cpp masque.cpp match.cpp memory.cpp utils.cpp hsp.cpp alignment.cpp scoring.cpp dust.cpp  bitcount.cpp buffer.cpp database.cpp compare.cpp options.cpp 

OBJFILES = chain.o anchor.o sequence_io.o factor_tree.o index_io.o masque.o match.o memory.o utils.o hsp.o alignment.o scoring.o dust.o bitcount.o buffer.o database.o compare.o logger.o options.o


LDFLAGS= -lm -lstdc++ 

#
# The implicit rules
#

.cpp.o:
	$(CXX) $(CXXFLAGS) $(DEFINES) -c $<
#
# The make rule for the executable
#

all : glintindex glint 

install:
	cp -a $(EXECFILES) ../bin

glint : $(OBJFILES) main_compare.o
	$(CXX) -o glint $(OBJFILES) main_compare.o $(LDFLAGS)

glintindex : $(OBJFILES) main_dnaindex.o
	$(CXX) -o glintindex $(OBJFILES) main_dnaindex.o $(LDFLAGS)
	
glintchain : $(OBJFILES) main_chaining.o
	$(CXX) -o glintchain $(OBJFILES) main_chaining.o $(LDFLAGS)	
	
check:
	./check_exec.csh
	


#
# The dependencies for each of the *.o files.
#

scoring.o: scoring.h
hsp.o: hsp.h
alignment.o: alignment.h
sequence_io.o: sequence_io.h
factor_tree.o: factor_tree.h
index_io.o: index_io.h
memory.o: memory.h
masque.o: masque.h
match.o: match.h
utils.o:utils.h
dust.o: dust.h
bitcount.o : bitcount.h
chain.o: chain.h

#
# Other Standard make rules
#

lint_index : 
	lint $(SRCFILES) | more

clean:
	rm -f *.o *~ $(EXECFILES)

distclean: clean
	rm -f $(EXECFILES)

remove: distclean
