# Supplementary material for: Detecting long tandem duplications in genomic sequences
Source: BMC Bioinformatics. 2012 May 8;13:83. doi: 10.1186/1471-2105-13-83 (PMC3464658; doi:10.1186/1471-2105-13-83)
Supplement: Additional file 1 — Archive containing the sources and licence for the ReD Tandem software. [file 1471-2105-13-83-S1.gz › ReDTandem-source/src/glint/src/dust.h]

/*
   $Id: dust.h 230 2008-09-12 13:16:00Z tfaraut $
*/


/* dust.h */

#ifndef _DUST_H
#define _DUST_H

#define TRUE   1
#define FALSE  0

void set_dust_level(int );
void set_dust_window(int );
void set_dust_word(int );

void __wo1(int ,unsigned char * ,int );
int __wo(int , unsigned char *, int *, int *);
void dust(int len,unsigned char *s);
void init_zeros(void);
int __code(char );


#endif
