# Supplementary material for: Detecting long tandem duplications in genomic sequences
Source: BMC Bioinformatics. 2012 May 8;13:83. doi: 10.1186/1471-2105-13-83 (PMC3464658; doi:10.1186/1471-2105-13-83)
Supplement: Additional file 1 — Archive containing the sources and licence for the ReD Tandem software. [file 1471-2105-13-83-S1.gz › ReDTandem-source/src/glint/Makefile]

#
#  $Id: Makefile 1424 2008-03-06 09:07:57Z tfaraut $
#
#
# Makefile
#

#
# The flags for using the gcc compiler (with flags for either
# debugging and error checking the program or optimizing the code).
#
CXX=g++
CXXFLAGS='-O3'

#
# Some Defines may be specified
#
# -DWORD_IN_TWO_PARTS	==> Using the 2 Uint4 version de Word, useful for 32 bits machines
# -DTRIVIAL_COMPLEXITY  ==> Removing dinucleotide complexity management from Window
# -DPROC64              ==> setting the RootLevelOffset to a 64 bits (8 byte) word for indexing large files
#
DEFINES='-DPROC64' 
#DEFINES='-DPROC64 -DDEBUGLOG' 
#
# The flags for using the icpp compiler (with flags for either
# debugging and error checking the program or optimizing the code).
#
CXXFLAGS='-O3'


all:
	cd src; \
	make CXX=$(CXX) CXXFLAGS=$(CXXFLAGS) DEFINES=$(DEFINES) LDFLAGS=$(LDFLAGS)
	
clean:
	cd src; \
	make clean
	
install: all
	cd src; \
	make install
