# Supplementary material for: Detecting long tandem duplications in genomic sequences
Source: BMC Bioinformatics. 2012 May 8;13:83. doi: 10.1186/1471-2105-13-83 (PMC3464658; doi:10.1186/1471-2105-13-83)
Supplement: Additional file 1 — Archive containing the sources and licence for the ReD Tandem software. [file 1471-2105-13-83-S1.gz › ReDTandem-source/src/glint/README]

README for glint: an alignment program dedicated to genome comparison 

Provided by 

Thomas Faraut and Emmanuel Courcelle
INRA and CNRS Toulouse
 
--------------------------------------------------------------------------------
Table of Contents
--------------------------------------------------------------------------------
	1. Overview
	2. System requirements
	3. Compiling instructions
	4. Usage
	5. Program parameters
	6. Ouput formats
	7. Licence

--------------------------------------------------------------------------------
1. Overview
--------------------------------------------------------------------------------	

Glint is an alignment program using a Blast-like seed and extend mechanism, followed 
by a dropoff local alignment heuristic to align a query sequence to a subject sequence 
of a bank. Glint is particularly well adapted for comparing sequences against whole 
chromosomes.

Instead of preprocessing the query sequence into a lookup table, like the Blast software,
the glint algorithm is based on a preprocessing of the database. In this preprocessing
step, the glintindex program builds an index made of k-mers in a particular fashion.
In order to be able to perform alignments with different sensibility/specificity trade-off
without reconstructing the database index, the latter is made of interleaving non consecutive
k-mer or seeds. Non-consecutive means that the k letters forming the seed are not necessarily
consecutive letters of the text. This idea of non-consecutive seeds follows the original 
work of Ma. et al (2002) in patternhunter.
The principle of interlinked non-consecutive seeds explains the particular format of what 
is called the mask structure. The default mask structure of the glintindex program is 
130110211012110311. This indicate that the lookup table is made of all "non-consecutive" k-mers
(k=14) of the database spanning 18 letters where only the non-zero value positions of the 
mask are relevant. If we define the weight of a seed as the number of non-zero position in 
the mask, the default mask enables to use 3 different seeds of weights 10, 12 and 14:
   
 1)  100110011010110011 :  seed weight 10 (only positions with a non-zero value <= 1)
 2)  200220222022220022 :  seed weight 12 (only positions with a non-zero value <= 2)
 3)  330330333033330333 :  seed weight 14 (only positions with a non-zero value <= 3)

The glint program can be subsequently invoked using type 1 seeds (-w 1, sensitive and slow), type 2
seeds (-w 2, somwhere in between) or type 3 seeds (-w 3, faster at the expense of less sensibility). 

Programs overview:
 
 * Bank indexing : the glintindex executable
 
 Constructs the lookup table of the database and stores the corresponding information in 4 
 index files, all their prefixes are the sequence_file file name : 
    *.bi (the actual index a serialized tree correspondinf to the lookup table)
	*.fa (a fasta file prepared for the glint alignment, ie. eventually masked according to the -C parameter)
	*.bl (a file containing a black list the over-represented words as defined by the -M option)
	*.he (a header file describing the content of the *.bi index file)

 * Sequence comparison : the glint executable
 
  The program works in the following manner :
    - the index file is uploaded in memory as a factor tree like structure of k-words (k=size of the mask).
			If the indexation step is avoided, the indexation is performed on the fly, and the indexes are not kept.
    - the query sequence is scanned in orderr to detect seeds using the factor tree like structure as an index.
	- when a group of seed meets a given criterion, a dropoff alignment is performed in the neigborhood.

--------------------------------------------------------------------------------
2. System requirements
--------------------------------------------------------------------------------	

Glint should work on any standard 64bit Linux environment with gcc (4.3.x preferred)
A good amount of physical memory (12GB to start with) is recommended if working with large genomes.

--------------------------------------------------------------------------------
3. Compiling instructions
--------------------------------------------------------------------------------	

Edit the makefile in top directory and modify CXX, CXXFLAGS, DEFINES to your needs
However, the makefile should work without any modification

make all
make install

The binaries are now in the bin/ directory, you can mv them where you want (/usr/local/bin may be a good choice)

--------------------------------------------------------------------------------
4. Usage
--------------------------------------------------------------------------------	

The software is made of two different executables : glintindex and glint.

The first executable glintindex performs the indexing of the database (a set of contigs,
a chromosome or a set of chromosomes embedded in a single multi-fasta file).
The second executable glint enables to compare a sequence or a set of sequences to the previously 
indexed database.

The subdirectory examples contains an example that can be easily tested.

You can try the examples :

>cd examples
>../bin/glintindex bank.fasta
>../bin/glint bank.fasta bac_ends.fasta

The available set of parameters can be obtained by launching the executables without arguments:

--------------------------------------------------------------------------------
5. Program parameters
--------------------------------------------------------------------------------

A) The indexing program : glintindex

glintindex: Construct the index of a nucleotide sequence (this index is used by the glint alignment program)
Usage: glintindex [options] sequence_file

        sequence_file : file of the nucleotide sequence to index (a chromosome for example) in fasta or multi-fasta format.
        Options:g
                 -N Name        Name of the bank (defaults to file name)
                 -M M           M is the mask structure (default 130110211012110311, max 32 characters), may contain the following characters 0,1,..,8.
                                see the program documentation for devising your own mask
                 -p P           number of database passes to create the index (default 1, the more passes the less memory is used).
                                this is useful for large sequence files (> 50 Mb)
                 -n count       the maximum number of allowed occurences for a word otherwise deleted (default 100, max 256).
                 -C 0/1/2       if not 0, mask low complexity sequence while indexing, using (1) a complexity measure of dinucleotides count
                                or (2) the program dust (default 1).

B) The sequence alignment program : glint

glint: Comparing a nucleic sequence versus a bank.                                                                  
Usage: glint [options] bank query                                                                                   
    or glint bank query [options]                                                                                   

        bank: this fasta or multifasta file has been indexed by dnaindex and the index files must be in the same directory
                    The indexation step may be avoided if the bank file is small enough
        query: fasta or multifasta file

        Options :
                 -c c: where c is the minimum score to trigger an ungapped alignment (default 20)
                 -X x: where x is the minimum score to trigger a gapped alignment (dynamic programming) (default 25)
                 -s s: where s is the minimum score ro report an alignment (default 30)
                 -w w: where w is the starting point at which the seeds are reported (similar to -W in blast) (default 2)
                 -d d: where d is the ending point at which the seeds are reported (default 2)
                 -f : flag, fast output without sorting hsps
                 -C 0/1/2: mask low complexity sequence using dinucleotides count (1), dust (2), or do not mask (0) (default 1)
                 -S : flag, self comparison of database if specified
                 --tandem dist : maximum size allowed for tandem repeats (this makes sens only for self-comparison, hence with the -S flag
                 -G : flag, if specified, the request must have been indexed through dnaindex, too - Faster for complete genome comparisons
                 --strict : lower case letter in the query sequence will be considered as non reliable nucleotides (=> they always lead to a mismatch)
                 --no_gap : do not trigger gapped alignment
                 --step s : stepping value for the window on the query sequence in the process of identifying seeds (default 1)
                 --mmis m : maximum number of mismatches allowed (default none)
                 --mgap g : maximum number of gaps allowed (default none)
                 --lmin l : minimum length of the hsp (default none)
                 --srmin r : minimum score, expressed in terms of percentage of the maximum possible score given the query (default none)
                 --lrmin r : minimum length, expressed in terms of percentage of the maximum possible length given the query (default none)
                 -m 1-3 and 8-9 : output format (default m=1)
                        1 : complete alignement (default)
                        2 : tabular output
                        3 : shortest edit script
                        8 : the blastall -m 8 ouput format
                        9 : the blastall -m 9 ouput format
                 -o filename : output file (default stdout)
        If the indexation step is avoided, you may also use the following options:
                 -N Name : Name of the bank (defaults to file name)
                 -M M    : M is the mask structure (default  130110211012110311, max 32 characters), may contain 1,..,8 characters.
                 -n  100 : Max_Count The maximum number of allowed occurences for a word otherwise deleted (max 256).
                 -C 0/1/2: the same complexity is ued for indexing and for querying


--------------------------------------------------------------------------------
6. Output formats
--------------------------------------------------------------------------------

The current version of glint has 5 different output formats

Format #1 (-m 1) is a full documented output format showing the actual alignments

Format #2 (-m 2) is a tabular output format with a header (first line) beginning with # describing the meaning of
                 of the different columns
				 
Format #3 (-m 3) is a tabular output format including a shortest edit script describing the alignment using the following format
                 [q_start-q_end]->[s_start_s_end](size,strand,score,evalue,pident)[mismatchs]{qgap}{sgap}
				 were mismatchs, qgap, sgap are comma-separated list of the positions relative to the start of the hsp starting at 0

Format #8 (-m 8) equivalent to ncbi blast -m 8 tabular format 
                 column fields : Query id, Subject id, % identity, alignment length, mismatches, gap openings, q. start, q. end, s. start, s. end, e-value, bit score

Format #9 (-m 9) equivalent to ncbi blast -m 9 tabular format 				

--------------------------------------------------------------------------------
6. Licence
--------------------------------------------------------------------------------

For licensing information see license.html
