# Supplementary material for: Detecting long tandem duplications in genomic sequences
Source: BMC Bioinformatics. 2012 May 8;13:83. doi: 10.1186/1471-2105-13-83 (PMC3464658; doi:10.1186/1471-2105-13-83)
Supplement: Additional file 1 — Archive containing the sources and licence for the ReD Tandem software. [file 1471-2105-13-83-S1.gz › ReDTandem-source/install.sh]

#!/bin/tcsh
# Insruction for made all files


echo "############################   install ReD   ####################################################"
cd ./src/ReD
mkdir ./build
cd ./build
cmake -DCMAKE_BUILD_TYPE=Release ../
make

echo "############################   install dataNucleiclevel   #######################################"
cd ../../dataNucleicLevel/
mkdir ./build
cd ./build
cmake -DCMAKE_BUILD_TYPE=Release ../
make

echo "############################   install glintAddChrom   ##########################################"
cd ../../glintAddChrom/
mkdir ./build
cd ./build
cmake -DCMAKE_BUILD_TYPE=Release ../
make

echo "############################   install postTraitement   #########################################"
cd ../../postTraitement
mkdir ./build
cd ./build
cmake -DCMAKE_BUILD_TYPE=Release ../
make

echo "############################   install regionTandem   ###########################################"
cd ../../regionTandem
mkdir ./build
cd ./build
cmake -DCMAKE_BUILD_TYPE=Release ../
make

echo "############################   install extendUnit   ###########################################"
cd ../../extendUnit
mkdir ./build
cd ./build
cmake -DCMAKE_BUILD_TYPE=Release ../
make

echo "############################   install glint   ##################################################"
cd ../../glint
make

echo "############################   install mdust   ##################################################"
cd ../mdust
make


cd ../../
mkdir ./build 
cd ./build
cp ../src/ReD/build/src/ReD_exec ./
cp ../src/dataNucleicLevel/build/src/dataNucleicLevel_exec ./
cp ../src/glintAddChrom/build/src/glintAddChrom_exec ./
cp ../src/postTraitement/build/src/postTraitement_exec ./
cp ../src/extendUnit/build/src/extendUnit_exec ./
cp ../src/glint/src/glint ./
cp ../src/mdust/mdust ./
