# Supplementary material for: Detecting long tandem duplications in genomic sequences
Source: BMC Bioinformatics. 2012 May 8;13:83. doi: 10.1186/1471-2105-13-83 (PMC3464658; doi:10.1186/1471-2105-13-83)
Supplement: Additional file 1 — Archive containing the sources and licence for the ReD Tandem software. [file 1471-2105-13-83-S1.gz › ReDTandem-source/clear.sh]

#!/bin/tcsh
# Insruction for made all files


rm -r ./build

echo "############################   delete ReD   ####################################################"
cd ./src/ReD
rm -r build/

echo "############################   delete dataNucleiclevel   #######################################"
cd ../dataNucleicLevel/
rm -r build/

echo "############################   delete glintAddChrom   ##########################################"
cd ../glintAddChrom/
rm -r build/

echo "############################   delete postTraitement   #########################################"
cd ../postTraitement
rm -r build/

echo "############################   delete regionTandem   ###########################################"
cd ../regionTandem
rm -r build/

echo "############################   delete extendUnit   ###########################################"
cd ../extendUnit
rm -r build/

echo "############################   delete glint   ##################################################"
cd ../glint/src/
rm *.o
rm glint
rm glintindex

echo "############################   delete mdust   ##################################################"
cd ../../mdust
rm *.o
rm mdust
