# Supplementary material for: Detecting long tandem duplications in genomic sequences
Source: BMC Bioinformatics. 2012 May 8;13:83. doi: 10.1186/1471-2105-13-83 (PMC3464658; doi:10.1186/1471-2105-13-83)
Supplement: Additional file 1 — Archive containing the sources and licence for the ReD Tandem software. [file 1471-2105-13-83-S1.gz › ReDTandem-source/README]

The ReD  Tandem application is  made available here as Perl wrapper script
together with source files. It is assumed that the following dependencies 
will be satisfied:

    - C and C++ compilers (gcc/g++)
    - CMAKE 
    - BioPerl 
    - NCBI Blast2 with "blastall" and "formatdb" executables available
      in the binaries path

COMPILATION
-----------

sh install.sh

The executables are installed in the directory.

EXECUTION
---------

The "ReDtandem.pl" script executes the ReD Tandem pipeline. To execute
it, just type:

    perl ReDtandem.pl

The following arguments are expected:

      --dnafile -> the DNA file 
      --species -> the name of the species (as in the DNA file, see below)
      --maxchaindist -> maximum distance between chains :
			arabidopsis thaliana : 150000
			mouse and human : 3000000
      --maxanchordist -> maximum distance between anchors : 
			arabidopsis thaliana : 40000
			mouse and human : 300000
      --ratioanchordist -> ratio between anchor's score and distance's score : 
			mean anchor's score = ratio * mean distance's score 
			arabidopsis thaliana : 1.2
			mouse and human : 1.4
      --centro -> a file describing the position of centromeres (optional)

The DNA file  should contain the genomic sequence  considered with one
FASTA  header per  chromosome  sequence. The  FASTA  header should  be
formatted as ">ath1_1-9639975" where

    * ath : identifies the species considered
    * 1 :   is the chromosome number
    * 1-9639975 :  positions of the  first and last nucleotide  in the
      sequence.


Usage example: 

      perl ReDtandem.pl --species ath --dnafile ./example/dna.fa --centro ./example/centro.out

Output:

The  final  output file  will  be  available  in the  directory  where
ReDtandem was executed as redtandem.outXXXX (where XXXX may vary). This
result file is a tabulated file with column headers formatted with one
predicted  Tandem Array  (TA) per  line.  For each  TA, the  different
columns are:

   - chrom: the number of the chromosome where the TA appears
   - start: the position of the first base of the TA
   - end: the position of the last base of the TA
   - u_start: the position of the first base of the reference unit for
     the TA
   - u_end: the  position of the last  base of the  reference unit for
     the TA
   - numDupli: the number of detected duplicated regions in the TA
   - dupli: the positions of every Tandem Unit (TU) in the TA. Each TU
     is  described  by  the  position  of its  first  and  last  bases
     separated by "..". Then all TUs are separated using a comma.

For example, the following line:

#chrom  start   end     u_start u_end   numDupli        dupli
1       147972  156372  148332  149762  2       147972..150120,154224..156372,

represents a TA appearing on chromosome 1, starting at position 147972
and ending  at 156372. The  reference Tandem Unit detected  appears at
position 148332-149762. The TA  contains just two TUs, respectively at
147972..150120 and 154224..156372.


LICENCE
---------

For licensing information see license.html


NOTES:

The ReDTandem script produces intermediary files stored in a temporary
directory. If you want to keep and have a look to these files, you can
use the "--noclean" flag with ReDtandem.pl script. The following files
will be available in the temporary directory:

 - glint.out: output from the genome aligner/anchor detection software
   glint.
 - mdust.out: output of mdust.
 - glint_chrom.out: glint  output translated  in ReD format  (an extra
   "chrom" column is added).
 - glint_chrom.red:  previous file, filtered  with diust  and possibly
   for centromeric regions, ready for ReD.
 - red.align.out: list  of all anchors that  have been used  by ReD in
   the graph.
 - red.alignUse.out: list  of all anchors  which have been  chained by
   ReD.
 - red.chain.out: list of chains produced by ReD.
 - unit.out: a file that contains all detected TA (Tandem Arrays) with
   the  associated  reference  unit,  built from  "red.chain.out"  and
   "red.align.out".
 - tandem.align.out:  TBlastX  anchors  (HSP)  used  at  the  2nd  ReD
   execution (appearing in the explored graph).
 - tandem.alignUse.out:  the TBlastX  anchors chained  in the  2nd ReD
 - execution.   a  tandem.chain.out: list  of  chains  created by  ReD
 - during the final execution.
 - regionTandem.out: log of the software.
 
